# Supplementary material for: Selection and characterization of a SpaCBA pilus-secreting food-grade derivative of Lacticaseibacillus rhamnosus GG
Source: Appl Microbiol Biotechnol. 2021 Jan 8;105(3):1123–31. doi: 10.1007/s00253-020-11051-7 (PMC7843469; doi:10.1007/s00253-020-11051-7)
Supplement: Supplementary file 1 — SNP tables from shotgun and single-molecule genome sequencing of PA11 (XLSX 33 kb) [file 253_2020_11051_MOESM1_ESM.xlsx]

## Sheet: Title page
Applied Microbiology and Biotechnology
Selection and characterization of a SpaCBA pilus-secreting food-grade derivative of Lacticaseibacillus rhamnosus GG
Hanne L.P. Tytgat1,*, Pia Rasinkangas2,*,$, Jarmo Ritari2,$, Justus Reunanen2,$, Steven Aalvink1, Chia-wei Lin3, Airi Palva2, François P. Douillard2,$, Willem M. de Vos1,2,4,#
1Laboratory of Microbiology, Wageningen University, Wageningen, The Netherlands
2Department of Veterinary Biosciences, Faculty of Veterinary Medicine, University of Helsinki, Helsinki, Finland
3Functional Genomics Center Zurich, ETH Zurich, Zurich, Switzerland
4Human Microbiome Research Program, Faculty of Medicine, University of Helsinki, Helsinki, Finland
*Hanne L.P. Tytgat and Pia Rasinkangas contributed equally to this work.
#Address correspondence to Willem M. de Vos, willem.devos@wur.nl, Tel. +31 317 483116, Fax. +31 317 483829. 0000-0002-0273-3166
$Present addresses & ORCID:
Hanne L.P. Tytgat, 0000-0001-6270-2110
Pia Rasinkangas, DuPont Nutrition & Biosciences, Kantvik, Finland
Jarmo Ritari, Finnish Red Cross Blood Service, Helsinki, Finland, 0000-0002-3458-9314
Justus Reunanen, University of Oulu, Oulu, Finland
Steven Aalvink, 0000-0001-7554-1723
Chia-wei Lin, 0000-0003-4777-2916
François P. Douillard, Department of Food Hygiene and Environmental Health, Faculty of Veterinary Medicine, University of Helsinki, Helsinki, Finland

## Sheet: PA11 SNP table Illumina
/Users/a	dmin	#NAME?	o/jarmo	/rha	mnosus_mut	ants/new	/GG	_NC	_01	3198.fasta /Users/admin-jarmo/jarmo/rhamnosus_mutants/new/LGG-H2_S7.fasta
NUCMER
[P1]	[S	UB]	[P2]	|	[BUFF]	[DIST]	|	[F	RM]	[TAGS]
========	====	=====	=======	====	==========	========	===	===	===	============
104047	C	T	104047	|	17723	104047	|	1	1	gi|258506995|ref|NC_013198.1| LGG-H2_S7
121770	C	T	121770	|	17723	121770	|	1	1	gi|258506995|ref|NC_013198.1| LGG-H2_S7
246508	C	T	246508	|	8081	246508	|	1	1	gi|258506995|ref|NC_013198.1| LGG-H2_S7
254589	C	T	254589	|	8081	254589	|	1	1	gi|258506995|ref|NC_013198.1| LGG-H2_S7
292450	C	T	292450	|	13389	292450	|	1	1	gi|258506995|ref|NC_013198.1| LGG-H2_S7
305839	C	T	305839	|	13389	305839	|	1	1	gi|258506995|ref|NC_013198.1| LGG-H2_S7
360219	C	T	360219	|	12676	360219	|	1	1	gi|258506995|ref|NC_013198.1| LGG-H2_S7
372895	C	T	372895	|	12676	372895	|	1	1	gi|258506995|ref|NC_013198.1| LGG-H2_S7
437667	G	A	437667	|	20235	437667	|	1	1	gi|258506995|ref|NC_013198.1| LGG-H2_S7					NagZ
457902	G	A	457902	|	17653	457902	|	1	1	gi|258506995|ref|NC_013198.1| LGG-H2_S7					is17
475555	G	A	475555	|	17653	475555	|	1	1	gi|258506995|ref|NC_013198.1| LGG-H2_S7					467
502990	G	A	502990	|	27435	502990	|	1	1	gi|258506995|ref|NC_013198.1| LGG-H2_S7
564919	C	T	564919	|	8176	564919	|	1	1	gi|258506995|ref|NC_013198.1| LGG-H2_S7
573095	C	T	573095	|	8176	573095	|	1	1	gi|258506995|ref|NC_013198.1| LGG-H2_S7
615483	T	C	615483	|	40490	615483	|	1	1	gi|258506995|ref|NC_013198.1| LGG-H2_S7					SEQ ERROR
655973	C	T	655973	|	40490	655973	|	1	1	gi|258506995|ref|NC_013198.1| LGG-H2_S7
760190	C	T	760190	|	18633	760190	|	1	1	gi|258506995|ref|NC_013198.1| LGG-H2_S7
784953	C	T	784953	|	6130	784953	|	1	1	gi|258506995|ref|NC_013198.1| LGG-H2_S7
791556	C	T	791556	|	6603	791556	|	1	1	gi|258506995|ref|NC_013198.1| LGG-H2_S7
849984	G	A	849984	|	58428	849984	|	1	1	gi|258506995|ref|NC_013198.1| LGG-H2_S7
964887	C	T	964887	|	35034	964887	|	1	1	gi|258506995|ref|NC_013198.1| LGG-H2_S7
999921	C	T	999921	|	19101	999921	|	1	1	gi|258506995|ref|NC_013198.1| LGG-H2_S7
1019022	C	T	1019022	|	19101	1019022	|	1	1	gi|258506995|ref|NC_013198.1| LGG-H2_S7
1050367	G	A	1050367	|	31345	1050367	|	1	1	gi|258506995|ref|NC_013198.1| LGG-H2_S7
1099688	G	A	1099688	|	20364	1099688	|	1	1	gi|258506995|ref|NC_013198.1| LGG-H2_S7
1120052	C	T	1120052	|	20364	1120052	|	1	1	gi|258506995|ref|NC_013198.1| LGG-H2_S7
1153539	G	A	1153539	|	27547	1153539	|	1	1	gi|258506995|ref|NC_013198.1| LGG-H2_S7
1181086	G	A	1181086	|	27547	1181086	|	1	1	gi|258506995|ref|NC_013198.1| LGG-H2_S7
1260934	C	T	1260934	|	6464	1260934	|	1	1	gi|258506995|ref|NC_013198.1| LGG-H2_S7
1267398	G	A	1267398	|	2193	1267398	|	1	1	gi|258506995|ref|NC_013198.1| LGG-H2_S7
1269591	C	T	1269591	|	2193	1269591	|	1	1	gi|258506995|ref|NC_013198.1| LGG-H2_S7
1445704	G	A	1445704	|	10870	1445704	|	1	1	gi|258506995|ref|NC_013198.1| LGG-H2_S7
1456574	G	A	1456574	|	10870	1456574	|	1	1	gi|258506995|ref|NC_013198.1| LGG-H2_S7
1468756	G	A	1468756	|	12182	1468756	|	1	1	gi|258506995|ref|NC_013198.1| LGG-H2_S7
1558557	G	A	1558557	|	10061	1451555	|	1	1	gi|258506995|ref|NC_013198.1| LGG-H2_S7
1568618	G	A	1568618	|	10061	1441494	|	1	1	gi|258506995|ref|NC_013198.1| LGG-H2_S7
1628052	G	A	1628052	|	37100	1382060	|	1	1	gi|258506995|ref|NC_013198.1| LGG-H2_S7
1665152	C	T	1665152	|	37100	1344960	|	1	1	gi|258506995|ref|NC_013198.1| LGG-H2_S7
1725793	G	A	1725793	|	1439	1284319	|	1	1	gi|258506995|ref|NC_013198.1| LGG-H2_S7
1727232	G	A	1727232	|	436	1282880	|	1	1	gi|258506995|ref|NC_013198.1| LGG-H2_S7
1727668	G	A	1727668	|	436	1282444	|	1	1	gi|258506995|ref|NC_013198.1| LGG-H2_S7
1735618	C	T	1735618	|	7950	1274494	|	1	1	gi|258506995|ref|NC_013198.1| LGG-H2_S7
1755382	C	T	1755382	|	18441	1254730	|	1	1	gi|258506995|ref|NC_013198.1| LGG-H2_S7
1773823	C	T	1773823	|	18441	1236289	|	1	1	gi|258506995|ref|NC_013198.1| LGG-H2_S7
1852576	C	T	1852576	|	8189	1157536	|	1	1	gi|258506995|ref|NC_013198.1| LGG-H2_S7
1860765	C	T	1860765	|	8189	1149347	|	1	1	gi|258506995|ref|NC_013198.1| LGG-H2_S7
1883242	C	A	1883242	|	5868	1126870	|	1	1	gi|258506995|ref|NC_013198.1| LGG-H2_S7					SEQ ERROR
1948418	C	T	1948418	|	16908	1061694	|	1	1	gi|258506995|ref|NC_013198.1| LGG-H2_S7
1965326	C	T	1965326	|	15930	1044786	|	1	1	gi|258506995|ref|NC_013198.1| LGG-H2_S7
1981256	C	T	1981256	|	15930	1028856	|	1	1	gi|258506995|ref|NC_013198.1| LGG-H2_S7
2056239	C	T	2056239	|	966	953873	|	1	1	gi|258506995|ref|NC_013198.1| LGG-H2_S7
2057205	C	T	2057205	|	966	952907	|	1	1	gi|258506995|ref|NC_013198.1| LGG-H2_S7
2072301	C	T	2072301	|	15096	937811	|	1	1	gi|258506995|ref|NC_013198.1| LGG-H2_S7
2117170	C	T	2117170	|	10030	892942	|	1	1	gi|258506995|ref|NC_013198.1| LGG-H2_S7
2127200	C	T	2127200	|	10030	882912	|	1	1	gi|258506995|ref|NC_013198.1| LGG-H2_S7
2170980	G	A	2170980	|	9255	839132	|	1	1	gi|258506995|ref|NC_013198.1| LGG-H2_S7
2180235	G	A	2180235	|	9255	829877	|	1	1	gi|258506995|ref|NC_013198.1| LGG-H2_S7
2210552	C	T	2210552	|	5639	799560	|	1	1	gi|258506995|ref|NC_013198.1| LGG-H2_S7					srtA	CGG -> CAG	Arg -> Gln	codon 211 (233 aa)		197-201 TLxTC
2216191	G	A	2216191	|	5639	793921	|	1	1	gi|258506995|ref|NC_013198.1| LGG-H2_S7										10 bases from active site, most likely conformational change
2254092	G	A	2254092	|	14754	756020	|	1	1	gi|258506995|ref|NC_013198.1| LGG-H2_S7
2268846	G	A	2268846	|	14754	741266	|	1	1	gi|258506995|ref|NC_013198.1| LGG-H2_S7
2327858	G	A	2327858	|	1822	682254	|	1	1	gi|258506995|ref|NC_013198.1| LGG-H2_S7
2329680	C	T	2329680	|	1822	680432	|	1	1	gi|258506995|ref|NC_013198.1| LGG-H2_S7
2346104	C	T	2346104	|	4359	664008	|	1	1	gi|258506995|ref|NC_013198.1| LGG-H2_S7
2350463	G	A	2350463	|	4359	659649	|	1	1	gi|258506995|ref|NC_013198.1| LGG-H2_S7
2432778	C	T	2432778	|	25849	577334	|	1	1	gi|258506995|ref|NC_013198.1| LGG-H2_S7
2458627	C	T	2458627	|	11110	551485	|	1	1	gi|258506995|ref|NC_013198.1| LGG-H2_S7
2469737	G	A	2469737	|	11110	540375	|	1	1	gi|258506995|ref|NC_013198.1| LGG-H2_S7
2483719	G	A	2483719	|	1960	526393	|	1	1	gi|258506995|ref|NC_013198.1| LGG-H2_S7
2485679	G	A	2485679	|	1960	524433	|	1	1	gi|258506995|ref|NC_013198.1| LGG-H2_S7
2514561	G	A	2514561	|	28882	495551	|	1	1	gi|258506995|ref|NC_013198.1| LGG-H2_S7
2561049	G	A	2561049	|	574	449063	|	1	1	gi|258506995|ref|NC_013198.1| LGG-H2_S7
2561623	G	A	2561623	|	574	448489	|	1	1	gi|258506995|ref|NC_013198.1| LGG-H2_S7
2584804	G	A	2584804	|	8213	425308	|	1	1	gi|258506995|ref|NC_013198.1| LGG-H2_S7
2593017	G	A	2593017	|	8213	417095	|	1	1	gi|258506995|ref|NC_013198.1| LGG-H2_S7
2606758	G	A	2606758	|	13741	403354	|	1	1	gi|258506995|ref|NC_013198.1| LGG-H2_S7
2632864	C	T	2632864	|	8375	377248	|	1	1	gi|258506995|ref|NC_013198.1| LGG-H2_S7
2641239	C	T	2641239	|	7631	368873	|	1	1	gi|258506995|ref|NC_013198.1| LGG-H2_S7
2648870	C	T	2648870	|	7631	361242	|	1	1	gi|258506995|ref|NC_013198.1| LGG-H2_S7
2665913	C	T	2665913	|	17043	344199	|	1	1	gi|258506995|ref|NC_013198.1| LGG-H2_S7
2721817	G	A	2721817	|	13509	288295	|	1	1	gi|258506995|ref|NC_013198.1| LGG-H2_S7
2735326	G	A	2735326	|	11671	274786	|	1	1	gi|258506995|ref|NC_013198.1| LGG-H2_S7
2746997	A	T	2746997	|	11671	263115	|	1	1	gi|258506995|ref|NC_013198.1| LGG-H2_S7
2791047	C	T	2791047	|	44050	219065	|	1	1	gi|258506995|ref|NC_013198.1| LGG-H2_S7
2844250	G	A	2844250	|	38815	165862	|	1	1	gi|258506995|ref|NC_013198.1| LGG-H2_S7
2883065	C	T	2883065	|	38815	127047	|	1	1	gi|258506995|ref|NC_013198.1| LGG-H2_S7
2945655	G	A	2945655	|	41053	64457	|	1	1	gi|258506995|ref|NC_013198.1| LGG-H2_S7
2986708	T	A	2986708	|	23404	23404	|	1	1	gi|258506995|ref|NC_013198.1| LGG-H2_S7
86

## Sheet: PA11 SNP table PacBio
Reference Position	Type	Length	Reference	Allele	Linkage	Zygosity	Count	Coverage	Frequency	Hyper-allelic	Forward/reverse balance	Average quality	Overlapping annotations	Coding region change	Amino acid change	Remarks	Annotation
104047	SNV	1	C	T		Homozygous	239	239	100	No	0.484127	39.1349	CDS: LGG_RS00485, Gene: LGG_RS00485	WP_014568938.1:c.1078G>A	WP_014568938.1:p.Glu360Lys		Tryptophan synthase subunit beta
121770	SNV	1	C	T		Homozygous	188	189	99.4709	No	0.408163	38.1582	CDS: LGG_RS00565, Gene: LGG_RS00565	WP_014568952.1:c.358C>T	WP_014568952.1:p.Pro120Ser		Diaminopimelate epimerase
158553	SNV	1	G	A		Homozygous	215	217	99.0783	No	0.283186	38.3805				Low forw/rev balance
246508	SNV	1	C	T		Homozygous	214	214	100	No	0.390909	38.4227	CDS: LGG_RS01190, Gene: LGG_RS01190	WP_005685310.1:c.396C>T			Nucleoid occlusion protein
254589	SNV	1	C	T		Homozygous	241	241	100	No	0.399209	38.9644	CDS: LGG_RS01230, Gene: LGG_RS01230	WP_005685318.1:c.508C>T	WP_005685318.1:p.Pro170Ser		DNA-binding response regulator
292450	SNV	1	C	T		Homozygous	251	251	100	No	0.48659	38.5441	CDS: LGG_RS01395, Gene: LGG_RS01395	WP_014568998.1:c.60G>A			Phosphoesterase
305839	SNV	1	C	T		Homozygous	173	174	99.4253	No	0.437838	38.8432	CDS: LGG_RS01455, Gene: LGG_RS01455	WP_005685373.1:c.841C>T	WP_005685373.1:p.Arg281Cys		Multidrug ABC transporter ATP-binding protein
360219	SNV	1	C	T		Homozygous	216	216	100	No	0.373333	38.4933	CDS: LGG_RS01690, Gene: LGG_RS01690	WP_005685150.1:c.716G>A	WP_005685150.1:p.Gly239Glu		PTS lactose transporter subunit IIC
372895	SNV	1	C	T		Homozygous	193	194	99.4845	No	0.38806	38.3284	CDS: LGG_RS01745, Gene: LGG_RS01745	WP_014569031.1:c.362C>T	WP_014569031.1:p.Ala121Val		Cobalt ABC transporter ATP-binding protein
437667	SNV	1	G	A		Homozygous	320	320	100	No	0.470588	38.8559	CDS: LGG_RS02095, Gene: LGG_RS02095	WP_003660077.1:c.1217G>A	WP_003660077.1:p.Gly406Glu		Beta-N-acetylglucosaminidase
457902	SNV	1	G	A		Homozygous	244	244	100	No	0.360784	38.7961	CDS: LGG_RS14295, Gene: LGG_RS14295	LGG_RS14295:c.70C>T	LGG_RS14295:p.Leu24Phe		Pseudo
475555	SNV	1	G	A		Homozygous	199	199	100	No	0.476636	38.8411	CDS: LGG_RS02240, Gene: LGG_RS02240	WP_014569102.1:c.281C>T	WP_014569102.1:p.Thr94Ile		Peptidase M20
502990	SNV	1	G	A		Homozygous	247	247	100	No	0.419231	38.3	CDS: LGG_RS02350, Gene: LGG_RS02350	WP_015764848.1:c.620C>T	WP_015764848.1:p.Thr207Ile		Haloacid dehalogenase
564919	SNV	1	C	T		Homozygous	252	253	99.6047	No	0.367424	37.3561	CDS: LGG_RS02640, Gene: LGG_RS02640	WP_014569160.1:c.312G>A			Sodium:solute symporte
573095	SNV	1	C	T		Homozygous	265	265	100	No	0.494915	38.739	CDS: LGG_RS02685, Gene: LGG_RS02685	WP_014569168.1:c.234C>T			Homoserine O-succinyltransferase
615483	SNV	1	T	C		Homozygous	246	246	100	No	0.494382	38.5655	CDS: LGG_RS02855, Gene: LGG_RS02855	WP_015764863.1:c.1265T>C	WP_015764863.1:p.Leu422Pro		PTS beta-glucoside transporter subunit IIABC
655973	SNV	1	C	T		Homozygous	151	151	100	No	0.484076	38.7389	CDS: LGG_RS03030, Gene: LGG_RS03030	WP_015764870.1:c.1078G>A	WP_015764870.1:p.Gly360Ser		Alpha-glycerophosphate oxidase
760190	SNV	1	C	T		Homozygous	218	218	100	No	0.3	38.5087	CDS: LGG_RS03530, Gene: LGG_RS03530	WP_015764878.1:c.635C>T	WP_015764878.1:p.Pro212Leu		Hypothetical protein
778823	SNV	1	A	G		Homozygous	192	192	100	No	0.323232	38.3636	CDS: LGG_RS03610, Gene: LGG_RS03610	WP_005685517.1:c.234A>G			Hypothetical protein
784953	SNV	1	C	T		Homozygous	142	142	100	No	0.486486	38.2838	CDS: LGG_RS03645, Gene: LGG_RS03645	WP_005685524.1:c.366C>T			Colicin V biosynthesis protein
791556	SNV	1	C	T		Homozygous	161	161	100	No	0.454545	38.3758	CDS: LGG_RS03680, Gene: LGG_RS03680	WP_014569308.1:c.15C>T			D-alanyl-lipoteichoic acid biosynthesis protein DltD
849984	SNV	1	G	A		Homozygous	167	167	100	No	0.370166	38.6796	CDS: LGG_RS04055, Gene: LGG_RS04055	WP_005713641.1:c.304G>A	WP_005713641.1:p.Asp102Asn		Methionine adenosyltransferase
964887	SNV	1	C	T		Homozygous	151	151	100	No	0.38125	38.675	CDS: LGG_RS04570, Gene: LGG_RS04570	WP_005715988.1:c.307G>A	WP_005715988.1:p.Ala103Thr		ABC transporter ATP-binding protein
999921	SNV	1	C	T		Homozygous	183	183	100	No	0.39267	38.6649	CDS: LGG_RS04730, Gene: LGG_RS04730	WP_005684587.1:c.393C>T			YebC/PmpR family DNA-binding transcriptional regulator
1019022	SNV	1	C	T		Homozygous	233	233	100	No	0.473029	38.834
1050367	SNV	1	G	A		Homozygous	146	146	100	No	0.429487	38.9295	CDS: LGG_RS04955, Gene: LGG_RS04955	WP_014569428.1:c.1896G>A			Endopeptidase
1099688	SNV	1	G	A		Homozygous	190	190	100	No	0.382653	38.5153	CDS: LGG_RS05180, Gene: LGG_RS05180	WP_014569453.1:c.569G>A	WP_014569453.1:p.Gly190Glu		glycopeptide antibiotics resistance protein
1120052	SNV	1	C	T		Homozygous	247	247	100	No	0.382576	38.947
1153539	SNV	1	G	A		Homozygous	166	166	100	No	0.436782	38.1552	CDS: LGG_RS05555, Gene: LGG_RS05555	LGG_RS05555:c.1064C>T	LGG_RS05555:p.Ala355Val		Pseudo
1181086	SNV	1	G	A		Homozygous	154	154	100	No	0.353659	38.689
1242057	SNV	1	G	A		Homozygous	33	33	100	No	0	37.8788	CDS: LGG_RS05995, Gene: LGG_RS05995	WP_080515089.1:c.239C>T	WP_080515089.1:p.Thr80Ile	Low forw/rev balance	IS5/IS1182 family transposase
1260934	SNV	1	C	T		Homozygous	166	166	100	No	0.322034	38.9266	CDS: LGG_RS06060, Gene: LGG_RS06060	WP_015764936.1:c.1409C>T	WP_015764936.1:p.Pro470Leu		Valine--tRNA ligase
1267398	SNV	1	G	A		Homozygous	180	180	100	No	0.387435	38.5079	CDS: LGG_RS06090, Gene: LGG_RS06090	WP_005684793.1:c.160G>A	WP_005684793.1:p.Val54Met		Rod shape-determining protein MreD
1269591	SNV	1	C	T		Homozygous	145	145	100	No	0.455128	38.9038
1445704	SNV	1	G	A		Homozygous	171	171	100	No	0.426136	38.7045	CDS: hisB, Gene: hisB	WP_005687487.1:c.193C>T	WP_005687487.1:p.His65Tyr		Imidazoleglycerol-phosphate dehydratase		LGG_RS06910
1456574	SNV	1	G	A		Homozygous	122	123	99.187	No	0.320312	38.6562	CDS: LGG_RS06960, Gene: LGG_RS06960	WP_005687468.1:c.746C>T	WP_005687468.1:p.Ser249Leu		Membrane protein
1468756	SNV	1	G	A		Homozygous	149	149	100	No	0.371069	39.0314	CDS: LGG_RS07010, Gene: LGG_RS07010	WP_005685862.1:c.814C>T	WP_005685862.1:p.Pro272Ser		RNA pseudouridine synthase
1558557	SNV	1	G	A		Homozygous	149	149	100	No	0.49697	39.2545	CDS: LGG_RS14105, Gene: LGG_RS14105	WP_080503223.1:c.187C>T	WP_080503223.1:p.Arg63Trp		Hypothetical protein
1568618	SNV	1	G	A		Homozygous	80	80	100	No	0.361446	38.8313	CDS: LGG_RS07450, Gene: LGG_RS07450	WP_005687661.1:c.180C>T			Diacylglycerol kinase
1628052	SNV	1	G	A		Homozygous	156	156	100	No	0.373418	38.8165	CDS: LGG_RS07710, Gene: LGG_RS07710	WP_005684294.1:c.828C>T			Chaperone DnaJ
1665152	SNV	1	C	T		Homozygous	124	124	100	No	0.397059	39.0441
1725793	SNV	1	G	A		Homozygous	127	127	100	No	0.428571	38.4211	CDS: LGG_RS08170, Gene: LGG_RS08170	WP_005684412.1:c.655C>T	WP_005684412.1:p.Pro219Ser		Aluminum resistance protein
1727232	SNV	1	G	A		Homozygous	147	147	100	No	0.366013	39.0458	CDS: LGG_RS08175, Gene: LGG_RS08175	WP_005684413.1:c.159C>T			tRNA (adenosine(37)-N6)-dimethylallyltransferase MiaA
1727668	SNV	1	G	A		Homozygous	138	141	97.8723	No	0.29078	38.9078				Low forw/rev balance
1735618	SNV	1	C	T		Homozygous	115	115	100	No	0.414634	38.7724	CDS: LGG_RS08215, Gene: LGG_RS08215	WP_005684422.1:c.1540C>T			Membrane protein
1755382	SNV	1	C	T		Homozygous	110	110	100	No	0.431034	39.0948	CDS: LGG_RS08305, Gene: LGG_RS08305	WP_005684447.1:c.248C>T	WP_005684447.1:p.Ala83Val		Peptidase M23
1773823	SNV	1	C	T		Homozygous	75	75	100	No	0.325301	38.8916
1852576	SNV	1	C	T		Homozygous	132	132	100	No	0.402878	38.9281	CDS: LGG_RS08770, Gene: LGG_RS08770	WP_015764984.1:c.1972C>T	WP_015764984.1:p.Leu658Phe		ATP-dependent Clp protease ATP-binding protein
1860765	SNV	1	C	T		Homozygous	160	160	100	No	0.416667	38.6131	CDS: LGG_RS08815, Gene: LGG_RS08815	WP_014569777.1:c.143C>T	WP_014569777.1:p.Ala48Val		Transcriptional regulator
1873058	SNV	1	A	G		Homozygous	37	37	100	No	0.075	38.55	CDS: LGG_RS15025, Gene: LGG_RS15025	LGG_RS15025:c.250T>C	LGG_RS15025:p.*84Gln	Low forw/rev balance	Pseudo
1873062	Deletion	1	G	-		Homozygous	35	37	94.5946	No	0	37.7143	CDS: LGG_RS15025, Gene: LGG_RS15025	LGG_RS15025:c.246delC	LGG_RS15025:p.Ala83fs	Low forw/rev balance	Pseudo
1873072	Insertion	1	-	T		Homozygous	29	30	96.6667	No	0	39.2069	CDS: LGG_RS15025, Gene: LGG_RS15025	LGG_RS15025:c.236_237insA	LGG_RS15025:p.Ala80fs	Low forw/rev balance	Pseudo
1873076	Deletion	1	T	-		Homozygous	28	29	96.5517	No	0	37.4286	CDS: LGG_RS15025, Gene: LGG_RS15025	LGG_RS15025:c.232delA	LGG_RS15025:p.Ser78fs	Low forw/rev balance	Pseudo
1873089	SNV	1	G	A		Homozygous	24	24	100	No	0.0769231	38.9231	CDS: LGG_RS15025, Gene: LGG_RS15025	LGG_RS15025:c.219C>T		Low forw/rev balance	Pseudo
1873091	MNV	2	TG	CA		Homozygous	25	25	100	No	0.08	39.22	CDS: LGG_RS15025, Gene: LGG_RS15025	LGG_RS15025:c.216_217delCAinsTG	LGG_RS15025:p.Ser73Gly	Low forw/rev balance	Pseudo
1873879	SNV	1	T	C		Homozygous	13	13	100	No	0	39.8462	CDS: LGG_RS15035, Gene: LGG_RS15035	LGG_RS15035:c.106A>G	LGG_RS15035:p.Ile36Val	Low coverage variant|Low forw/rev balance	Pseudo
1877343	MNV	2	TG	AA		Homozygous	40	40	100	No	0.475	39.175
1877348	SNV	1	G	A		Homozygous	39	39	100	No	0.461538	39.2051
1877374	SNV	1	C	G		Homozygous	19	19	100	No	0.473684	37.5263				Low coverage variant
1883242	SNV	1	C	A		Homozygous	181	181	100	No	0.471204	38.8848
1948418	SNV	1	C	T		Homozygous	161	161	100	No	0.467066	39.0299	CDS: LGG_RS09170, Gene: LGG_RS09170	WP_005686041.1:c.121G>A	WP_005686041.1:p.Asp41Asn		RNA pseudouridine synthase
1965326	SNV	1	C	T		Homozygous	133	134	99.2537	No	0.368421	38.7895	CDS: LGG_RS09280, Gene: LGG_RS09280	WP_014569809.1:c.339C>T			Hypothetical protein
1981256	SNV	1	C	T		Homozygous	229	229	100	No	0.420833	38.925	CDS: LGG_RS09360, Gene: LGG_RS09360	WP_005685979.1:c.242G>A	WP_005685979.1:p.Ser81Asn		Peptide ABC transporter permease
2003438	SNV	1	C	T		Homozygous	140	141	99.2908	No	0.489655	39.0345	CDS: LGG_RS09435, Gene: LGG_RS09435	WP_076638878.1:c.691C>T	WP_076638878.1:p.Pro231Ser		Transposase
2056239	SNV	1	C	T		Homozygous	177	177	100	No	0.446237	39.1398	CDS: LGG_RS09675, Gene: LGG_RS09675	WP_005687202.1:c.12G>A	WP_005687202.1:p.Met4Ile		Glutamine ABC transporter substrate-binding protein
2057205	SNV	1	C	T		Homozygous	82	82	100	No	0.361446	38.1325
2072301	SNV	1	C	T		Homozygous	92	92	100	No	0.427083	38.8021	CDS: LGG_RS09745, Gene: LGG_RS09745	WP_005692826.1:c.937G>A	WP_005692826.1:p.Val313Ile		Starch synthase
2117170	SNV	1	C	T		Homozygous	217	217	100	No	0.391111	39	CDS: LGG_RS09945, Gene: LGG_RS09945	WP_014569873.1:c.382G>A	WP_014569873.1:p.Ala128Thr		Peptide ABC transporter permease
2127200	SNV	1	C	T		Homozygous	159	159	100	No	0.432927	38.5244	CDS: LGG_RS09990, Gene: LGG_RS09990	WP_014569879.1:c.826G>A	WP_014569879.1:p.Ala276Thr		Hypothetical protein
2170980	SNV	1	G	A		Homozygous	143	143	100	No	0.445205	38.0479	CDS: LGG_RS10115, Gene: LGG_RS10115	WP_014569902.1:c.282G>A			Transcriptional regulator
2180235	SNV	1	G	A		Homozygous	184	185	99.4595	No	0.440415	38.9741	CDS: LGG_RS10140, Gene: LGG_RS10140	WP_014569908.1:c.1437C>T			Sucrose-6-phosphate hydrolase
2210552	SNV	1	C	T		Homozygous	168	168	100	No	0.229412	38.9412	CDS: LGG_RS10305, Gene: LGG_RS10305	WP_005684728.1:c.632G>A	WP_005684728.1:p.Arg211Gln	Low forw/rev balance	Class A sortase
2216191	SNV	1	G	A		Homozygous	232	232	100	No	0.444444	38.5267	CDS: LGG_RS10330, Gene: LGG_RS10330	WP_005713097.1:c.720C>T			Glycine/betaine ABC transporter ATP-binding protein
2254092	SNV	1	G	A		Homozygous	217	217	100	No	0.377778	38.5867	CDS: LGG_RS10510, Gene: LGG_RS10510	WP_014569965.1:c.641C>T	WP_014569965.1:p.Pro214Leu		Glucose-1-dehydrogenase
2268846	SNV	1	G	A		Homozygous	229	229	100	No	0.46875	38.8867	CDS: LGG_RS10565, Gene: LGG_RS10565	WP_014569976.1:c.515C>T	WP_014569976.1:p.Ala172Val		Subtype II CRISPR-associated endonuclease Cas1
2327858	SNV	1	G	A		Homozygous	212	212	100	No	0.49115	38.854	CDS: LGG_RS10840, Gene: LGG_RS10840	WP_005687104.1:c.558C>T			dTMP kinase
2329680	SNV	1	C	T		Homozygous	252	252	100	No	0.453532	38.9814	CDS: LGG_RS10855, Gene: LGG_RS10855	WP_005687099.1:c.281G>A	WP_005687099.1:p.Gly94Asp		Nucleoid-associated protein, YbaB/EbfC family
2346104	SNV	1	C	T		Homozygous	182	182	100	No	0.489362	38.9681	CDS: LGG_RS10905, Gene: LGG_RS10905	WP_005687079.1:c.55G>A	WP_005687079.1:p.Glu19Lys		50S ribosomal protein L7/L12
2350463	SNV	1	G	A		Homozygous	167	167	100	No	0.467836	38.5205	CDS: LGG_RS10930, Gene: LGG_RS10930	WP_005688266.1:c.492G>A			MFS transporter
2432778	SNV	1	C	T		Homozygous	257	257	100	No	0.487455	39.086	CDS: LGG_RS11285, Gene: LGG_RS11285	WP_014570055.1:c.1072G>A	WP_014570055.1:p.Asp358Asn		L-lactate oxidase
2458627	SNV	1	C	T		Homozygous	272	272	100	No	0.47482	38.964	CDS: LGG_RS11410, Gene: LGG_RS11410	WP_005711099.1:c.809G>A	WP_005711099.1:p.Arg270Gln		Membrane protein
2469737	SNV	1	G	A		Homozygous	245	245	100	No	0.479245	38.834	CDS: LGG_RS11460, Gene: LGG_RS11460	WP_005686855.1:c.57C>T			Histidine kinase
2483719	SNV	1	G	A		Homozygous	179	179	100	No	0.459893	39.0267	CDS: LGG_RS11535, Gene: LGG_RS11535	WP_005686822.1:c.139C>T	WP_005686822.1:p.Pro47Ser		Manganese transporter
2485679	SNV	1	G	A		Homozygous	167	167	100	No	0.333333	38.7427	CDS: LGG_RS11540, Gene: LGG_RS11540	WP_014570098.1:c.1423G>A	WP_014570098.1:p.Ala475Thr		Cation-transporting ATPase
2514561	SNV	1	G	A		Homozygous	178	178	100	No	0.462766	38.9149
2561049	SNV	1	G	A		Homozygous	199	199	100	No	0.456731	38.9663
2561623	SNV	1	G	A		Homozygous	174	174	100	No	0.394595	38.7946	CDS: LGG_RS11940, Gene: LGG_RS11940	WP_014570129.1:c.1966C>T	WP_014570129.1:p.Arg656Trp		ATP-dependent Clp protease ATP-binding subunit ClpC
2584804	SNV	1	G	A		Homozygous	220	220	100	No	0.340426	38.766	CDS: LGG_RS12065, Gene: LGG_RS12065	WP_014570133.1:c.879C>T			Transcription-repair coupling factor
2593017	SNV	1	G	A		Homozygous	181	181	100	No	0.361702	38.7394	CDS: LGG_RS12100, Gene: LGG_RS12100	WP_005686626.1:c.392G>A	WP_005686626.1:p.Gly131Asp		Hypothetical protein
2606758	SNV	1	G	A		Homozygous	203	203	100	No	0.448113	38.8821	CDS: LGG_RS12150, Gene: LGG_RS12150	WP_015765066.1:c.439C>T	WP_015765066.1:p.Pro147Ser		UDP-N-acetylmuramoyl-tripeptide--D-alanyl-D-alanine ligase
2632864	SNV	1	C	T		Homozygous	237	237	100	No	0.425781	38.9805	CDS: LGG_RS12290, Gene: LGG_RS12290	WP_005685241.1:c.718G>A	WP_005685241.1:p.Glu240Lys		4-(cytidine 5'-diphospho)-2-C-methyl-D-erythritol kinase
2641239	SNV	1	C	T		Homozygous	187	187	100	No	0.484211	38.5895	CDS: LGG_RS12335, Gene: LGG_RS12335	WP_005685231.1:c.753C>T			Histidine kinase
2648870	SNV	1	C	T		Homozygous	223	223	100	No	0.487069	38.6983	CDS: LGG_RS12365, Gene: LGG_RS12365	WP_015765071.1:c.621G>A			Proline iminopeptidase
2665913	SNV	1	C	T		Homozygous	238	239	99.5816	No	0.321285	38.9317	CDS: LGG_RS12445, Gene: LGG_RS12445	WP_014570146.1:c.84G>A			MATE family efflux transporter
2688962	SNV	1	C	T		Homozygous	185	185	100	No	0.455497	38.8901
2721817	SNV	1	G	A		Homozygous	274	274	100	No	0.487719	39.0386	CDS: LGG_RS12720, Gene: LGG_RS12720	WP_005686521.1:c.177C>T			MarR family transcriptional regulator
2735326	SNV	1	G	A		Homozygous	368	369	99.729	No	0.431525	38.6176	CDS: LGG_RS12790, Gene: LGG_RS12790	LGG_RS12790:c.1565C>T	LGG_RS12790:p.Ala522Val		Pseudo
2746997	SNV	1	A	T		Homozygous	329	333	98.7988	No	0.456897	38.8333	CDS: LGG_RS12835, Gene: LGG_RS12835	WP_005686566.1:c.334T>A	WP_005686566.1:p.Phe112Ile		Sugar kinase
2791047	SNV	1	C	T		Homozygous	225	225	100	No	0.480176	38.3612	CDS: LGG_RS13055, Gene: LGG_RS13055	WP_005687769.1:c.868G>A	WP_005687769.1:p.Gly290Ser		PTS ascorbate transporter subunit IIC
2844250	SNV	1	G	A		Homozygous	236	236	100	No	0.497976	38.9555	CDS: LGG_RS13275, Gene: LGG_RS13275	WP_015765095.1:c.128C>T	WP_015765095.1:p.Thr43Met		N-acetylmuramic acid 6-phosphate etherase
2883065	SNV	1	C	T		Homozygous	237	237	100	No	0.219512	39.0772	CDS: LGG_RS13470, Gene: LGG_RS13470	WP_005685012.1:c.204C>T		Low forw/rev balance	Argininosuccinate synthase
2945655	SNV	1	G	A		Homozygous	276	276	100	No	0.449827	38.6955	CDS: LGG_RS13785, Gene: LGG_RS13785	WP_014570220.1:c.358C>T	WP_014570220.1:p.Pro120Ser		3-hydroxyisobutyrate dehydrogenase
2986708	SNV	1	T	A		Homozygous	324	325	99.6923	No	0.472622	38.7262	CDS: LGG_RS13990, Gene: LGG_RS13990	WP_005685718.1:c.3365A>T	WP_005685718.1:p.Asp1122Val		Adhesin
