# Supplementary material for: Selection and characterization of a SpaCBA pilus-secreting food-grade derivative of Lacticaseibacillus rhamnosus GG
Source: Appl Microbiol Biotechnol. 2021 Jan 8;105(3):1123–31. doi: 10.1007/s00253-020-11051-7 (PMC7843469; doi:10.1007/s00253-020-11051-7)
Supplement: Supplementary file 2 — Proteomics of the secreted protein fraction of the PA11 strain compared to wild-type L. rhamnosus GG (XLSX 71 kb) [file 253_2020_11051_MOESM2_ESM.xlsx]

## Sheet: Title page
Applied Microbiology and Biotechnology
Selection and characterization of a SpaCBA pilus-secreting food-grade derivative of Lacticaseibacillus rhamnosus GG
Hanne L.P. Tytgat1,*, Pia Rasinkangas2,*,$, Jarmo Ritari2,$, Justus Reunanen2,$, Steven Aalvink1, Chia-wei Lin3, Airi Palva2, François P. Douillard2,$, Willem M. de Vos1,2,4,#
1Laboratory of Microbiology, Wageningen University, Wageningen, The Netherlands
2Department of Veterinary Biosciences, Faculty of Veterinary Medicine, University of Helsinki, Helsinki, Finland
3Functional Genomics Center Zurich, ETH Zurich, Zurich, Switzerland
4Human Microbiome Research Program, Faculty of Medicine, University of Helsinki, Helsinki, Finland
*Hanne L.P. Tytgat and Pia Rasinkangas contributed equally to this work.
#Address correspondence to Willem M. de Vos, willem.devos@wur.nl, Tel. +31 317 483116, Fax. +31 317 483829. 0000-0002-0273-3166
$Present addresses & ORCID:
Hanne L.P. Tytgat, 0000-0001-6270-2110
Pia Rasinkangas, DuPont Nutrition & Biosciences, Kantvik, Finland
Jarmo Ritari, Finnish Red Cross Blood Service, Helsinki, Finland, 0000-0002-3458-9314
Justus Reunanen, University of Oulu, Oulu, Finland
Steven Aalvink, 0000-0001-7554-1723
Chia-wei Lin, 0000-0003-4777-2916
François P. Douillard, Department of Food Hygiene and Environmental Health, Faculty of Veterinary Medicine, University of Helsinki, Helsinki, Finland

## Sheet: Secretome - GG database
														Normalized abundance																				Raw abundance
														WT										PA11										WT										PA11
Accession	LGG no	LGG new no	Gene	Peptide count	Unique peptides	Confidence score	Anova (p)	q Value	Max fold change	Power	Highest mean condition	Lowest mean condition	Description	20180208_03_LGG_WT_in_gel1	20180208_04_LGG_WT_in_gel2	20180208_05_LGG_WT_in_gel3	20180208_06_LGG_WT_in_gel4	20180208_07_LGG_WT_in_gel5	20180208_08_LGG_WT_in_gel6	20180208_09_LGG_WT_in_gel7	20180208_10_LGG_WT_in_gel8	20180208_11_LGG_WT_in_gel9	20180208_12_LGG_WT_in_gel10	20180208_15_LGG_PA11_in_gel1	20180208_16_LGG_PA11_in_gel2	20180208_17_LGG_PA11_in_gel3	20180208_18_LGG_PA11_in_gel4	20180208_19_LGG_PA11_in_gel5	20180208_20_LGG_PA11_in_gel6	20180208_21_LGG_PA11_in_gel7	20180208_22_LGG_PA11_in_gel8	20180208_23_LGG_PA11_in_gel9	20180208_24_LGG_PA11_in_gel10	20180208_03_LGG_WT_in_gel1	20180208_04_LGG_WT_in_gel2	20180208_05_LGG_WT_in_gel3	20180208_06_LGG_WT_in_gel4	20180208_07_LGG_WT_in_gel5	20180208_08_LGG_WT_in_gel6	20180208_09_LGG_WT_in_gel7	20180208_10_LGG_WT_in_gel8	20180208_11_LGG_WT_in_gel9	20180208_12_LGG_WT_in_gel10	20180208_15_LGG_PA11_in_gel1	20180208_16_LGG_PA11_in_gel2	20180208_17_LGG_PA11_in_gel3	20180208_18_LGG_PA11_in_gel4	20180208_19_LGG_PA11_in_gel5	20180208_20_LGG_PA11_in_gel6
CAR86801.1	LGG_00906	LGG_RS04330	pstS	1	1	28.61	0.343436	0.285026	Infinity	0.14595	WT	PA11	ABC transporter, phosphate-binding protein [Lactobacillus rhamnosus GG]	0	0	0	0	0	0	0	0	0	4039.44	0	0	0	0	0	0	0	0	0	0	0	0	0	0	0	0	0	0	0	47289.8	0	0	0	0	0	0
CAR85963.1	LGG_00068	LGG_RS00340		1	1	23.68	0.421014	0.303275	99.0193	0.154744	WT	PA11	Conserved membrane protein [Lactobacillus rhamnosus GG]	0	0	0	0	0	0	78164.5	0	154.573	0	0	0	0	0	0	0	0	0	790.947	0	0	0	0	0	0	0	60198.8	0	202.137	0	0	0	0	0	0	0
CAR88330.1	LGG_02435	LGG_RS11645		1	1	41.11	0.357521	0.285026	42.6357	0.125545	WT	PA11	ABC transporter, nitrate/sulfonate/bicarbonate-binding protein [Lactobacillus rhamnosus GG]	0	3.74212	953.905	0	0	0	0	0	0	6234.1	0	0	0	0	0	168.679	0	0	0	0	0	30.4508	1742.45	0	0	0	0	0	0	72982.7	0	0	0	0	0	238.646
CAR88172.1	LGG_02277	LGG_RS10910		1	1	18.12	0.150522	0.251496	30.1937	0.261687	WT	PA11	LSU/50S ribosomal protein L10P [Lactobacillus rhamnosus GG]	11011.6	193.654	0	3449.3	0	36437	2262.56	520140	11323.9	0	0	7866.47	0	0	0	0	1281.47	87.5399	0	10133.4	4645.91	1575.82	0	5231.1	0	29174.8	1742.53	443070	14808.4	0	0	9442.07	0	0	0	0
CAR87547.1	LGG_01652	LGG_RS07940		1	1	14.37	0.0606573	0.181817	13.5579	0.710948	PA11	WT	ABC transporter, oligopeptide-binding protein [Lactobacillus rhamnosus GG]	0	0	0	0	0	3168.52	0	0	390.564	0	0	5553.09	0	0	0	5850.96	6811.2	0	1632.72	28405.7	0	0	0	0	0	2537	0	0	510.748	0	0	6665.34	0	0	0	8277.89
CAR87344.1				6	6	195.66	0.095437	0.188151	10.4506	0.846719	WT	PA11	Putative protein without homology [Lactobacillus rhamnosus GG]	75855.2	21253.4	162696	216399	139630	92102.3	2.34779e+07	1.54369e+06	769283	476585	62671.6	74714.3	91094.5	54365.2	69147.6	97296.9	354683	1.45966e+06	125454	192142	32004.2	172945	297188	328184	86371.9	73745.5	1.80817e+07	1.31496e+06	1.006e+06	5.57939e+06	64087.9	89679.1	105520	54365.2	78795	137655
CAR87867.1	LGG_01972	LGG_RS09505		1	1	34.86	0.356109	0.285026	10.0404	0.148297	WT	PA11	Dipeptidase A [Lactobacillus rhamnosus GG]	0	1142.05	966.261	797.805	41.442	216.565	22320.6	0	0	2758.09	11.9673	5.95984	12.1862	9.28401	390.859	583.882	0	0	42.5086	1756.27	0	9293.22	1765.02	1209.93	25.6351	173.401	17190.3	0	0	32289	12.2378	7.15355	14.1159	9.28401	445.39	826.072
CAR87594.1	LGG_01699	LGG_RS08170		1	1	21.4	0.889737	0.438724	9.97247	0.0516828	WT	PA11	Aluminum resistance protein [Lactobacillus rhamnosus GG]	0	0	0	10047.8	31670.9	1281.06	165793	1554.51	76.049	0	5754.75	2858.04	2950.64	2379.23	6289.12	183.005	0	685.574	0	0	0	0	0	15238.3	19590.9	1025.73	127686	1324.18	99.4505	0	5884.8	3430.49	3417.88	2379.23	7166.56	258.914
CAR86548.1	LGG_00653	LGG_RS03075		1	1	31.18	0.677566	0.390464	9.52324	0.0899664	WT	PA11	Galactokinase [Lactobacillus rhamnosus GG]	1205.1	0	108.611	111654	0	1042.59	0	21227.6	2043.29	0	3335.07	0	14.7743	1274.26	0	2924.01	2336.17	4531.12	0	0	508.444	0	198.394	169331	0	834.793	0	18082.2	2672.04	0	3410.44	0	17.1138	1274.26	0	4136.87
CAR86449.1	LGG_00554	LGG_RS02630		3	3	62.19	0.00931941	0.116362	8.01081	0.996208	PA11	WT	Aminopeptidase N [Lactobacillus rhamnosus GG]	12632.5	3456.61	1755.44	54069	5381.81	909.182	327.418	98.3061	3490.33	740.542	10712.4	8832.96	10124.2	135339	7098.07	30601.1	9722.97	82.4093	408157	43115.4	5329.78	28127.5	3206.58	81999.4	3329.06	727.974	252.163	83.7398	4564.36	8669.54	10954.5	10602.1	11727.4	135339	8088.38	43294.2
CAR88232.1	LGG_02337	LGG_RS11200	mbf	14	14	1154.53	0.0023361	0.0875055	7.75366	0.999978	PA11	WT	Internalin J [Lactobacillus rhamnosus GG]	4.29835e+06	462623	7.6221e+06	1.97843e+06	2.99695e+06	2.53215e+06	1.78373e+06	1.04821e+07	2.01611e+07	2.41637e+06	2.44551e+07	6.73041e+06	4.98876e+06	1.49757e+07	3.27426e+06	3.29631e+06	1.01803e+07	5.0199e+07	2.87005e+08	1.92829e+07	1.81352e+06	3.7645e+06	1.39229e+07	3.00043e+06	1.85384e+06	2.02747e+06	1.37375e+06	8.92891e+06	2.6365e+07	2.82885e+07	2.50077e+07	8.07846e+06	5.77875e+06	1.49757e+07	3.73108e+06	4.6636e+06
CAR87284.1	LGG_01389	LGG_RS06650	rpsA	2	1	60.81	0.266645	0.277443	7.71479	0.166764	WT	PA11	SSU/30S ribosomal protein S1P [Lactobacillus rhamnosus GG]	7779.08	0	112.017	11330.3	99.2428	149859	38345.9	34782.1	10441.2	2454.02	1.69263	5059.97	59.017	6828.5	101.411	0.662896	9026.62	9949.85	2019.36	32.5918	3282.08	0	204.616	17183.1	61.3892	119991	29532.3	29628.3	13654.1	28729.3	1.73088	6073.44	68.3625	6828.5	115.56	0.93786
CAR87487.1	LGG_01592	LGG_RS07655		2	2	76.87	0.0825166	0.181817	7.42403	0.950532	PA11	WT	Putative protein without homology [Lactobacillus rhamnosus GG]	3306.36	0	0	0	0	0	2224.66	0	15069.5	0	68876.2	1799.54	0	0	0	0	1834.95	0	78459.3	1969.16	1394.99	0	0	0	0	0	1713.33	0	19706.7	0	70432.6	2159.97	0	0	0	0
CAR86616.1	LGG_00721	LGG_RS03390		2	2	45.47	0.236736	0.2705	5.68929	0.251481	WT	PA11	Conserved protein [Lactobacillus rhamnosus GG]	14017.3	0	2.62079e+06	133991	336.92	29931.3	7889.86	76478.5	36961.2	0	16250.6	7310.11	11610.3	22553.9	2508.81	36255	211604	71872	87630.3	45719.5	5914.05	0	4.78726e+06	203207	208.41	23965.7	6076.42	65146.5	48334.8	0	16617.9	8774.27	13448.9	22553.9	2858.83	51293.2
CAR87382.1	LGG_01487	LGG_RS07115		5	5	168.92	0.204471	0.2705	5.52003	0.213256	WT	PA11	Penicillin-binding protein 1A [Lactobacillus rhamnosus GG]	5758.55	12471.7	45438.7	309715	928878	75353.8	10492.6	136109	14012.4	13300.9	14029.2	6163.24	131281	5765.24	12688.6	21317.6	18678	22842	13422.9	34884.8	2429.6	101486	83000.5	469704	574582	60335	8080.97	115942	18324.2	155714	14346.2	7397.69	152070	5765.24	14458.9	30160
CAR87024.1	LGG_01129	LGG_RS05415		5	5	430.62	0.45207	0.313585	5.32225	0.220228	WT	PA11	Phage-related minor capsid protein (GpG protein) [Lactobacillus rhamnosus GG]	80832.4	9874.23	363140	81368.6	187092	230912	45442.9	3.42451e+06	139496	16947.7	57433.9	58746.3	116542	79605.4	60874.6	162313	47524.9	118234	88988.8	70202.5	34104.1	80349.6	663328	123401	115731	184889	34998.1	2.91709e+06	182422	198407	58731.9	70512.8	134997	79605.4	69367.7	229640
CAR87522.1	LGG_01627	LGG_RS07825		1	1	28.51	0.0881368	0.183412	5.0959	0.385677	WT	PA11	Protein Translation Elongation Factor Ts (EF-Ts) [Lactobacillus rhamnosus GG]	97421	826.296	36120.2	31095.8	4291.97	969.416	447.139	343413	17969.4	73337.2	122.617	890.256	1400.77	0	748.786	7797.42	8297.01	63012.1	62.4028	36566.5	41103	6723.82	65978.8	47158.9	2654.91	776.202	344.367	292529	23498.9	858560	125.387	1068.57	1622.59	0	853.255	11031.7
CAR88463.1	LGG_02586	LGG_RS12290		1	1	31.17	0.651347	0.382082	4.50778	0.0644435	PA11	WT	4-diphosphocytidyl-2-C-methyl-D-erythritol kinase [Lactobacillus rhamnosus GG]	14.6372	3161.47	992.111	577.157	453.512	409.997	1527.09	57.2233	75.0152	519.214	2039.11	131.495	513.212	225.611	151.895	147.82	3132.22	28473.6	118.023	171.004	6.17561	25725.9	1812.24	875.299	280.532	328.281	1176.09	48.7444	98.0987	6078.45	2085.19	157.832	594.48	225.611	173.087	209.135
CAR88629.1	LGG_02734	LGG_RS13070		47	47	3892.34	0.0145623	0.136368	4.47141	0.626042	PA11	WT	Cell envelope-associated proteinase, lactocepin PrtR [Lactobacillus rhamnosus GG]	5.48995e+06	4.62611e+06	5.959e+06	1.03615e+07	1.31443e+07	4.99837e+06	1.13662e+07	1.17581e+07	5.29458e+06	6.59954e+06	3.17654e+07	1.41394e+08	6.9225e+07	3.83685e+07	2.05137e+07	1.14708e+07	9.0148e+06	8.43464e+06	9.82518e+06	1.5902e+07	2.31627e+06	3.76441e+07	1.0885e+07	1.5714e+07	8.13077e+06	4.00215e+06	8.75372e+06	1.00159e+07	6.92381e+06	7.72609e+07	3.24833e+07	1.69714e+08	8.01869e+07	3.83685e+07	2.33758e+07	1.62287e+07
CAR87270.1	LGG_01375	LGG_RS06580	pyk	8	8	343.45	0.0336064	0.179832	4.24548	0.998581	WT	PA11	Pyruvate kinase [Lactobacillus rhamnosus GG]	186342	46397.1	22969.5	28972.1	3.70871e+06	802666	71754.6	6379.83	20186	28531.3	40722.7	93457.6	977.098	40892.1	761628	156479	20888.6	3682.79	34414.3	6423.18	78619.7	377547	41957.2	43938.1	2.29412e+06	642687	55262.1	5434.52	26397.5	334017	41643	112176	1131.82	40892.1	867889	221385
CAR86559.1	LGG_00664	LGG_RS03130	lacC	1	1	13.58	0.380462	0.285026	4.0146	0.156169	WT	PA11	Tagatose-6-phosphate kinase [Lactobacillus rhamnosus GG]	23137.3	0	13866.1	2.3065e+06	98220	102102	85624.5	55896.7	25082.3	0	16657.6	5651.27	34955	15395.2	33266.5	434555	28487	36803.2	13756.8	55616.1	9761.88	0	25328.6	3.49797e+06	60756.6	81751.7	65944.2	47614.4	32800.5	0	17034.1	6783.18	40490.2	15395.2	37907.8	614805
CAR88120.1	LGG_02225	LGG_RS10665		7	7	641.84	0.702378	0.398199	3.93435	0.103163	WT	PA11	Putative protein without homology [Lactobacillus rhamnosus GG]	6.31884e+06	620521	6.06505e+06	1.87959e+07	2.30739e+07	6.20956e+07	3.78225e+08	1.3213e+07	3.93962e+06	888564	4.38681e+06	4.46887e+06	9.92831e+06	7.20398e+06	1.59713e+07	2.60703e+07	4.87476e+07	2.3416e+06	4.12586e+06	7.2055e+06	2.66599e+06	5.04937e+06	1.10787e+07	2.85053e+07	1.4273e+07	4.97194e+07	2.91292e+08	1.12552e+07	5.15192e+06	1.04024e+07	4.48595e+06	5.36396e+06	1.15005e+07	7.20398e+06	1.81996e+07	3.6884e+07
CAR86337.1	LGG_00442	LGG_RS02130	spaA	16	16	1808.06	0.175258	0.259552	3.90169	0.472051	PA11	WT	Pilus specific protein, major backbone protein [Lactobacillus rhamnosus GG]	7.73038e+07	116014	5.57186e+06	1.4902e+06	4.12291e+06	4.92091e+06	1.46363e+06	2.25929e+06	5.63937e+06	8.25097e+06	3.87868e+08	1.15188e+07	4.36692e+06	3.79443e+06	2.60798e+06	8.39292e+06	3.38515e+06	2.85309e+06	4.93023e+06	3.91206e+06	3.26153e+07	944042	1.01778e+07	2.25999e+06	2.55033e+06	3.94012e+06	1.12722e+06	1.92452e+06	7.3747e+06	9.65942e+07	3.96633e+08	1.3826e+07	5.05843e+06	3.79443e+06	2.97183e+06	1.18742e+07
CAR86338.1	LGG_00443	LGG_RS02135	SpaB	2	2	279.07	0.908096	0.438724	3.79831	0.0541477	PA11	WT	Pilus specific protein, minor backbone protein [Lactobacillus rhamnosus GG]	1.41712e+06	376764	100223	75568.3	112202	134873	179202	197749	108053	302113	8.99778e+06	1.05578e+06	23140.2	580058	37082.6	27495.2	282734	239669	130353	35538.5	597900	3.06584e+06	183072	114605	69405.5	107991	138013	168448	141303	3.53684e+06	9.20111e+06	1.26724e+06	26804.6	580058	42256.3	38900
CAR87761.1	LGG_01866	LGG_RS08975		1	1	19.02	0.783389	0.401974	3.4867	0.060295	WT	PA11	Transcriptional antiterminator [Lactobacillus rhamnosus GG]	1.07589e+06	40124.4	3415.67	11121.9	1077.39	351726	441.885	2.28309e+06	61312.3	5332.34	7102.1	50330.3	1332.34	5215.04	11090	76578.6	247057	687749	4441.1	8577.16	453931	326505	6239.21	16867.1	666.447	281624	340.32	1.9448e+06	80179.1	62425.8	7262.59	60411.1	1543.32	5215.04	12637.2	108343
CAR88804.1	LGG_02909	LGG_RS13925		2	2	93.67	0.154425	0.251496	3.46318	0.289886	PA11	WT	Mannitol-1-phosphate 5-dehydrogenase [Lactobacillus rhamnosus GG]	28125.7	0	208355	80402.4	16474.3	29220.9	13808.8	173421	28963.7	0	18069	14029.5	257611	22068.2	1.34898e+06	12619.1	27960.4	27322.7	86146.6	189587	11866.6	0	380591	121936	10190.6	23396.9	10634.9	147725	37876.4	0	18477.3	16839.5	298404	22068.2	1.53718e+06	17853.4
CAR86011.1	LGG_00116	LGG_RS00575		1	1	44.06	0.07139	0.181817	3.43977	0.668992	PA11	WT	Conserved protein [Lactobacillus rhamnosus GG]	3162.95	0	0	5273.57	18283.2	2583.02	22179.8	0	0	0	42698.3	0	5961.63	3053.96	27346.3	2313.89	8737.83	17281	0	69695.3	1334.48	0	0	7997.73	11309.5	2068.2	17081.9	0	0	0	43663.2	0	6905.67	3053.96	31161.6	3273.67
CAR87932.1	LGG_02037	LGG_RS09805		1	1	38.08	0.43735	0.309098	3.38001	0.406708	WT	PA11	Cell envelope-related transcriptional attenuator [Lactobacillus rhamnosus GG]	0	10189.6	1255.18	22449	1206.83	575.168	1960.85	4978.29	1195.37	44165	1.44035	497.231	1469.12	1690.67	930.792	10537.5	1750.03	1484.48	1671.27	5995.52	0	82915.5	2292.76	34045.5	746.516	460.531	1510.16	4240.64	1563.2	517040	1.4729	596.823	1701.76	1690.67	1060.65	14908.4
CAR86228.1	LGG_00333	LGG_RS01595		1	1	124.16	0.0303762	0.179832	3.26552	0.517533	PA11	WT	Tagatose-6-phosphate ketose/aldose isomerase [Lactobacillus rhamnosus GG]	19105.7	0	0	0	90664.1	54847.1	67187.8	235721	103199	0	65766.3	119613	289955	38686.4	154141	167751	65319.6	37059.4	249625	675795	8060.89	0	0	0	56082.7	43915.6	51745	200794	134955	0	67252.5	143570	335870	38686.4	175647	237333
CAR86339.1	LGG_00444	LGG_RS02140	SpaC	23	23	2447.26	0.0602789	0.181817	3.15209	0.722672	PA11	WT	Pilus specific protein, ancillary protein involved in mucus-adhesion, contains von Willebrand factor (VWF) domain [Lactobacillus rhamnosus GG]	1.08551e+08	2.27476e+06	9.24276e+06	9.44035e+06	2.08912e+07	4.74566e+07	2.01909e+07	1.33342e+07	1.08299e+07	3.02941e+06	5.38224e+08	6.50499e+07	2.85889e+07	3.96621e+07	2.32135e+07	1.64209e+07	1.61782e+07	2.24335e+07	1.27168e+07	1.0535e+07	4.57991e+07	1.85104e+07	1.68832e+07	1.43169e+07	1.29228e+07	3.7998e+07	1.55502e+07	1.13585e+07	1.41625e+07	3.54653e+07	5.50387e+08	7.80789e+07	3.31161e+07	3.96621e+07	2.64522e+07	2.32321e+07
CAR85897.1	LGG_00002	LGG_RS00010		3	3	212.36	0.73351	0.398199	2.83232	0.109835	WT	PA11	DNA polymerase III, beta subunit [Lactobacillus rhamnosus GG]	1181.48	0	4093.94	4470.3	23478.1	1193.96	2463.8	225145	363.907	6128.28	2182.05	0	17910.2	921.209	783.465	23151.8	986.841	44454.3	3700.58	714.554	498.48	0	7478.18	6779.51	14523	955.99	1897.51	191784	475.888	71743.8	2231.36	0	20746.3	921.209	892.772	32755
CAR86876.1	LGG_00981	LGG_RS04705		1	1	17.41	0.369219	0.285026	2.81079	0.155712	WT	PA11	YbbR family protein [Lactobacillus rhamnosus GG]	0	0	0	1454.44	58604.5	1468.2	5688.44	56491.7	307905	0	6405.17	0	6918.88	0	9518.68	17446.2	8568.93	49267.1	3981.95	51448.5	0	0	0	2205.76	36251.4	1175.57	4380.98	48121.2	402653	0	6549.92	0	8014.51	0	10846.7	24682.8
CAR88585.1	LGG_02690	LGG_RS12860	rhaB	1	1	38.32	0.192658	0.26728	2.72353	0.269107	PA11	WT	Rhamnulokinase [Lactobacillus rhamnosus GG]	3588.13	3394.67	1358.63	1580.07	520.219	41785.2	522.274	8439.94	67617.3	16078.7	2271.72	15222.8	699.103	22731.4	8797.98	16526.4	26632.6	282910	6022.68	12785.2	1513.87	27623.5	2481.74	2396.29	321.795	33457	402.232	7189.38	88424.3	188234	2323.06	18271.8	809.808	22731.4	10025.5	23381.4
CAR87961.1	LGG_02066	LGG_RS09950		3	3	116.86	0.912514	0.438724	2.65104	0.0509984	WT	PA11	ABC transporter, oligopeptide-binding protein [Lactobacillus rhamnosus GG]	9236.11	20936	117329	58134.2	6773.68	3028.31	351239	36292.9	23990.8	2130.84	8957.38	32143.3	10671.2	5609.88	12824	31834.2	31506.4	30313.5	37710.6	35729.1	3896.82	170363	214318	88164.5	4190.04	2424.74	270509	30915.3	31373.1	24945.8	9159.81	38581.3	12361	5609.88	14613.1	45038.8
CAR87848.1	LGG_01953	LGG_RS09405	lysM	31	31	1734.75	0.537027	0.346825	2.59596	0.170922	WT	PA11	Conserved protein [Lactobacillus rhamnosus GG]	3.27059e+06	606119	2.28634e+07	3.43305e+06	2.42753e+06	660445	340481	477422	442993	841348	1.76222e+06	2.7639e+06	3.2504e+06	1.43681e+06	1.09686e+06	480677	499303	367486	1.17301e+06	791804	1.3799e+06	4.93217e+06	4.17633e+07	5.20645e+06	1.50161e+06	528812	262223	406682	579310	9.84968e+06	1.80204e+06	3.31749e+06	3.76511e+06	1.43681e+06	1.24989e+06	680058
CAR86469.1	LGG_00574	LGG_RS02725		4	4	175.94	0.0763061	0.181817	2.55774	0.46839	WT	PA11	Conserved protein [Lactobacillus rhamnosus GG]	172463	455253	115671	237151	2.18324e+06	614142	954903	4.12636e+06	782679	56871.8	14917	60664.7	626897	24467	14688.6	15952.7	689887	1.56468e+06	401888	377868	72764.2	3.70453e+06	211289	359656	1.3505e+06	491738	735423	3.51495e+06	1.02352e+06	665799	15254.1	72815.4	726168	24467	16737.9	22569.7
CAR88839.1				1	1	13.39	0.651562	0.382082	2.54879	0.0746467	WT	PA11	Integrase [Lactobacillus rhamnosus GG]	5298.72	0	1181.26	16965	2853.35	54878.5	3214.79	192871	16644.1	99987.7	0	1896.22	16302.8	863.43	343.108	5252.56	36606.2	65660.8	10806.8	16809.8	2235.59	0	2157.75	25728.6	1765.02	43940.7	2475.89	164293	21765.8	1.17056e+06	0	2276.02	18884.4	863.43	390.977	7431.28
CAR86478.1	LGG_00583	LGG_RS02765		7	7	415.49	0.652819	0.382082	2.5281	0.0852359	PA11	WT	Conserved protein [Lactobacillus rhamnosus GG]	1.14763e+06	250462	966949	760701	292699	524388	91381.7	3.89717e+06	438821	1.25017e+06	765600	360282	286572	550374	311162	526370	524688	1.16648e+06	457230	1.93725e+07	484197	2.03809e+06	1.76627e+06	1.15366e+06	181056	419873	70378.1	3.31972e+06	573854	1.46358e+07	782901	432445	331951	550374	354575	744703
CAR86829.1	LGG_00934	LGG_RS04470		10	10	622.29	0.712505	0.398199	2.51545	0.093239	WT	PA11	Phosphoglycerate kinase [Lactobacillus rhamnosus GG]	351542	9940.6	4.21787e+06	275048	316439	227511	266934	6.72422e+06	453194	148823	191487	99639.9	316711	143550	113822	366888	279701	2.54537e+06	725361	382167	148320	80889.7	7.70456e+06	417129	195741	182166	205580	5.72788e+06	592649	1.74228e+06	195814	119597	366863	143550	129702	519070
CAR88743.1				4	4	211.59	0.723525	0.398199	2.40254	0.0736905	PA11	WT	ABC transporter, amino acid-binding protein [Lactobacillus rhamnosus GG]	4162.51	57122.1	84332	127671	11626	115531	142852	60786.5	1248.36	458897	43889.7	12673.3	16879.2	62846.2	81343	22218.3	94951.2	34555.2	16338.8	2.17116e+06	1756.21	464820	154045	193622	7191.56	92504.7	110018	51779.6	1632.5	5.37231e+06	44881.5	15211.6	19552	62846.2	92691.8	31434.3
CAR87911.1	LGG_02016	LGG_RS09710		25	24	2892.48	0.220436	0.2705	2.39928	0.894605	WT	PA11	Surface antigen (NLP/P60) [Lactobacillus rhamnosus GG]	1.05758e+08	1.16923e+07	2.18376e+07	3.48917e+07	1.06069e+08	9.77875e+07	1.0466e+08	2.30384e+09	1.87149e+08	2.05308e+07	5.54878e+07	3.13068e+07	2.6895e+07	7.44866e+07	4.11744e+07	2.76413e+07	9.37488e+07	8.00813e+08	8.14805e+07	1.49318e+07	4.46207e+07	9.51438e+07	3.98896e+07	5.29157e+07	6.5612e+07	7.82975e+07	8.06045e+07	1.96248e+09	2.44738e+08	2.40355e+08	5.67417e+07	3.75773e+07	3.11539e+07	7.44866e+07	4.6919e+07	3.91066e+07
CAR86656.1	LGG_00761	LGG_RS03585	dinB	1	1	23.31	0.0812429	0.181817	2.375	0.624188	WT	PA11	DNA polymerase IV [Lactobacillus rhamnosus GG]	870281	181531	122311	683299	1.71031e+06	5.59171e+06	1.77534e+07	4.50011e+06	1.20954e+06	416768	493802	1.06586e+06	303150	230753	52269.5	143856	9.27911e+06	1.4266e+06	892763	23089.1	367182	1.47717e+06	223419	1.03627e+06	1.05796e+06	4.47723e+06	1.36729e+07	3.83332e+06	1.58174e+06	4.87911e+06	504961	1.27935e+06	351155	230753	59562	203526
CAR86828.1	LGG_00933	LGG_RS04465	gap	11	11	970.16	0.317906	0.285026	2.35295	0.537485	WT	PA11	Glyceraldehyde-3-phosphate dehydrogenase [Lactobacillus rhamnosus GG]	7.82449e+06	1.11175e+06	1.04992e+06	1.70527e+06	4.05911e+06	8.5107e+06	4.31896e+06	2.28712e+07	5.29063e+07	683134	2.40312e+06	1.36733e+06	4.11541e+06	2.96081e+06	3.37301e+06	2.04905e+06	2.39952e+06	1.03107e+07	1.47533e+07	909991	3.30124e+06	9.04664e+06	1.91784e+06	2.58616e+06	2.51087e+06	6.81443e+06	3.32627e+06	1.94824e+07	6.91864e+07	7.99746e+06	2.45743e+06	1.64119e+06	4.7671e+06	2.96081e+06	3.84361e+06	2.89898e+06
CAR86078.1	LGG_00183	LGG_RS00910		3	3	61.64	0.957153	0.448162	2.29863	0.0505497	PA11	WT	Cell surface protein [Lactobacillus rhamnosus GG]	94390.3	20268.3	40537.5	26060.9	40876.8	66188.4	23001	107077	251562	54650.7	11533	25803	576360	8966.57	13641.4	37379.8	38684.5	75708.2	739294	138243	39824.3	164929	74047.7	39523.2	25285.4	52996.4	17714.3	91210.8	328971	639797	11793.6	30971.2	667628	8966.57	15544.6	52884.6
CAR88422.1	LGG_02527	LGG_RS12095		1	1	22.47	0.858159	0.434389	2.26423	0.059032	WT	PA11	NADPH-quinone reductase (Modulator of drug activity B) [Lactobacillus rhamnosus GG]	305273	72328.2	100441	89009.5	72759.1	1.86036e+06	5.69394e+06	1.51228e+06	99613.6	7795.22	151071	386633	68328.5	172549	187614	130378	2.68604e+06	421744	47972	81939.8	128798	588557	183471	134989	45007	1.48957e+06	4.38521e+06	1.2882e+06	130266	91258.7	154485	464073	79148.5	172549	213789	184457
CAR87461.1	LGG_01566	LGG_RS07520		19	18	1334.66	0.258005	0.276124	2.23747	0.446133	WT	PA11	N-acetylmuramoyl-L-alanine amidase [Lactobacillus rhamnosus GG]	5.58469e+07	1.04373e+06	8.44129e+06	9.69285e+06	9.88636e+06	1.55906e+07	1.53737e+07	2.45203e+08	5.02028e+06	1.96721e+06	3.71893e+06	3.76067e+06	4.77126e+06	2.64442e+06	2.58483e+06	1.20687e+07	1.86822e+07	1.05831e+08	4.72789e+06	5.71099e+06	2.35624e+07	8.49316e+06	1.54193e+07	1.46999e+07	6.11547e+06	1.24832e+07	1.18401e+07	2.08871e+08	6.56511e+06	2.30301e+07	3.80298e+06	4.51391e+06	5.5268e+06	2.64442e+06	2.94546e+06	1.70746e+07
CAR86149.1	LGG_00254	LGG_RS01240		3	2	125.68	0.111417	0.208673	2.18556	0.488608	WT	PA11	D-alanyl-D-alanine carboxypeptidase [Lactobacillus rhamnosus GG]	11642.1	6.55865e+06	486376	430243	7.12038e+06	47029.4	116103	143439	26792.6	405310	4706.82	5491.24	363596	6.09881e+06	289587	87525.2	18146.5	27508.5	8063.44	118097	4911.93	5.33697e+07	888437	652493	4.4045e+06	37656	89417.4	122185	35037.2	4.74497e+06	4813.19	6591.09	421173	6.09881e+06	329989	123830
CAR87020.1				1	1	25.28	0.0301123	0.179832	2.16098	0.800998	PA11	WT	Phage-related terminase, large subunit [Lactobacillus rhamnosus GG]	384.473	69.2352	4654.75	2793.08	8604.87	15460.3	2082.23	3490.99	9070.5	299.689	1845.92	8281.67	5923.85	9483.61	5298.91	4837.75	15985.4	20659	25486.9	3568.51	162.213	563.388	8502.59	4235.9	5322.77	12378.9	1603.64	2973.72	11861.6	3508.46	1887.64	9940.43	6861.91	9483.61	6038.2	6844.41
CAR86227.1	LGG_00332	LGG_RS01590		1	1	17.83	0.595063	0.376298	2.12642	0.164507	WT	PA11	Transcriptional regulator, GntR family [Lactobacillus rhamnosus GG]	134054	38374.8	817.331	19830.7	19440.5	77863.8	5.56597e+06	500851	31324.9	56015.4	24744.6	3197.7	12269.8	64105.8	48011.1	52985.7	2.22428e+06	561647	6297.12	33170	56559	312267	1492.98	30074.6	12025.5	62344.8	4.28666e+06	426639	40964.1	655774	25303.8	3838.18	14212.8	64105.8	54709.5	74963.7
CAR86336.1	LGG_0441	LGG_RS02125	srtC	1	1	25.8	0.774942	0.401974	2.07938	0.0656542	WT	PA11	Sortase family protein [Lactobacillus rhamnosus GG]	2108.14	3389.8	5469.84	687.741	2344.01	10509.8	39250	99617.6	10488.6	0	99.2168	1344.58	1542.71	47.8844	985.307	9026.88	20144.8	38136.7	11160.2	1125.81	889.448	27583.8	9991.46	1043.01	1449.95	8415.13	30228.6	84857.1	13716.1	0	101.459	1613.88	1787	47.8844	1122.78	12771.2
CAR88169.1	LGG_02274	LGG_RS10895	prtP	10	10	445.4	0.371775	0.285026	2.07293	0.102919	WT	PA11	Endopeptidase lactocepin (prtP) [Lactobacillus rhamnosus GG]	345576	474.197	232192	3.45933e+06	356384	507240	6.81111e+06	248054	606958	16270.3	477703	931875	768504	514713	512545	647132	472522	251681	363931	1.12983e+06	145802	3858.68	424133	5.24632e+06	220451	406142	5.24562e+06	211299	793729	190476	488499	1.11852e+06	890199	514713	584054	915557
CAR88818.1	LGG_02923	LGG_RS13990		68	68	6546.6	0.0569648	0.181817	1.95133	0.718869	PA11	WT	Adhesion exoprotein [Lactobacillus rhamnosus GG]	2.46385e+08	2.62544e+06	3.04359e+07	1.6396e+07	1.98903e+07	8.27063e+06	8.5579e+06	2.07588e+07	7.1254e+06	1.64045e+06	2.50614e+08	1.84789e+08	1.12745e+08	6.62816e+07	2.44838e+07	2.44009e+07	8.14159e+06	7.82316e+06	1.31634e+07	1.41049e+07	1.03952e+08	2.1364e+07	5.55956e+07	2.48657e+07	1.23037e+07	6.62221e+06	6.59091e+06	1.76829e+07	9.31801e+06	1.92048e+07	2.56277e+08	2.21801e+08	1.30599e+08	6.62816e+07	2.78997e+07	3.45222e+07
CAR86980.1	LGG_01085	LGG_RS05190		5	5	205.88	0.488565	0.324988	1.90882	0.167188	WT	PA11	Glucose-6-phosphate isomerase [Lactobacillus rhamnosus GG]	23753.9	0	160110	269223	255162	31506.7	404557	326984	20315.9	29898.2	25207.7	19785.2	136280	62632.3	121991	73350.6	90240.1	32057.2	86608.3	148940	10022	0	292464	408295	157837	25227.1	311571	278534	26567.5	350019	25777.4	23748.1	157860	62632.3	139011	103776
CAR87622.1	LGG_01727	LGG_RS08300		3	3	113.37	0.307957	0.285026	1.85774	0.213058	WT	PA11	6-phosphogluconate dehydrogenase,decarboxylating [Lactobacillus rhamnosus GG]	1176.81	0	61142.2	56083.9	0	55550.7	114955	128474	3135.96	35.5901	736.664	2773.54	5114.53	22356.6	5187.63	9151.2	129303	9791.34	1667.92	40298	496.508	0	111685	85055.1	0	44478.9	88533.2	109438	4100.96	416.654	753.311	3329.06	5924.43	22356.6	5911.4	12947
CAR88241.1;CAR88240.1	LGG_02346	LGG_RS11235	LGG_02345	3	3	74.65	0.324864	0.285026	1.81681	0.206245	WT	PA11	Aminopeptidase C [Lactobacillus rhamnosus GG]	6718.73	14743.5	116525	8596.06	28.7082	19918.1	242376	12570.1	21247.6	5279.07	1458.7	236.494	4091.61	1711	3823.85	22247.3	183724	784.109	21351.5	7159.42	2834.71	119972	212850	13036.5	17.7582	15948.3	186667	10707.6	27785.8	61802.1	1491.66	283.862	4739.52	1711	4357.34	31475.3
CAR85926.1	LGG_00031	LGG_RS00155		26	25	2596.07	0.913573	0.438724	1.80283	0.0648511	WT	PA11	Surface antigen [Lactobacillus rhamnosus GG]	1.41852e+09	1.62726e+07	8.51816e+07	9.34382e+07	1.49421e+08	3.02304e+08	3.96776e+08	3.44386e+09	1.34196e+08	2.04348e+07	4.89779e+08	1.0319e+08	1.24715e+08	1.23482e+08	1.12484e+08	2.13721e+08	3.98393e+08	1.65744e+09	1.0734e+08	3.10679e+07	5.98491e+08	1.32415e+08	1.55597e+08	1.41705e+08	9.24283e+07	2.42052e+08	3.05579e+08	2.93357e+09	1.7549e+08	2.39231e+08	5.00847e+08	1.23858e+08	1.44464e+08	1.23482e+08	1.28178e+08	3.02371e+08
CAR86156.1	LGG_00261	LGG_RS01270		1	1	23.11	0.164482	0.256714	1.77154	0.268727	PA11	WT	Transporter, major facilitator superfamily MFS_1, Myo-inositol transporter [Lactobacillus rhamnosus GG]	0	0	2.40114	101.528	116.75	0	1633.22	0	0.0538734	0	301.574	1679.34	0	87.1628	160.305	886.489	11.3162	0	0	158.158	0	0	4.38603	153.975	72.2187	0	1257.83	0	0.0704512	0	308.389	2015.7	0	87.1628	182.67	1254.2
CAR85945.1				1	1	14.14	0.370493	0.285026	1.76443	0.136696	PA11	WT	Beta-glucuronidase (GH2) [Lactobacillus rhamnosus GG]	1701.06	545.084	13678.7	32855.3	161.403	99203	45.6721	29332.9	31911.1	5151.64	0	124510	543.443	0	0	812.569	85859.9	66383.2	91100.4	9410.91	717.698	4435.52	24986.1	49827.3	99.8402	79430.9	35.1746	24986.6	41730.7	60310.3	0	149449	629.499	0	0	1149.62
CAR88470.1	LGG_02575	LGG_RS12320		2	2	105.37	0.0665493	0.181817	1.74651	0.470858	WT	PA11	Tagatose 1,6-diphosphate aldolase [Lactobacillus rhamnosus GG]	17373.2	0	0	0	103169	23933.2	10442.7	346757	264007	0	19409.9	31959.7	95023.1	13650.8	100065	38622	7777.77	79288.6	18513.3	34097.2	7329.97	0	0	0	63817.6	19163.1	8042.53	295377	345246	0	19848.5	38361	110070	13650.8	114026	54642.1
CAR88388.1	LGG_02493	LGG_RS11910		1	0	18.48	0.137336	0.244967	1.63585	0.88299	WT	PA11	Protein Translation Elongation Factor G (EF-G) [Lactobacillus rhamnosus GG]	96764.4	34721.5	6644.43	13966.9	23710	67410.5	52707.9	574603	2.07956e+06	121977	9740.47	13548.4	32751.5	15153.8	9129.31	21300.3	64662	640726	1.0476e+06	23352.7	40826	282539	12137	21181.8	14666.4	53974.9	40593.3	489463	2.71948e+06	1.42799e+06	9960.59	16262	37937.8	15153.8	10403	30135.5
CAR88697.1	LGG_02802	LGG_RS13410		12	12	1297.3	0.274854	0.278255	1.5987	0.991722	WT	PA11	Conserved protein [Lactobacillus rhamnosus GG]	6.27217e+06	1.77253e+06	6.21402e+06	6.00061e+06	1.12955e+07	4.48939e+07	3.23352e+08	1.64054e+07	3.96985e+06	4.26744e+06	6.04554e+06	7.53721e+06	1.15545e+07	9.88001e+06	1.17834e+07	2.25036e+07	1.64557e+08	1.6631e+07	8.46976e+06	6.5303e+06	2.6463e+06	1.44236e+07	1.13508e+07	9.10034e+06	6.98715e+06	3.59461e+07	2.49031e+08	1.39746e+07	5.19145e+06	4.9959e+07	6.18216e+06	9.04686e+06	1.33842e+07	9.88001e+06	1.34274e+07	3.1838e+07
CAR86846.1	LGG_00951	LGG_RS04555		5	5	220.88	0.420002	0.303275	1.59564	0.136076	WT	PA11	ABC transporter, sugar transporter periplasmic component [Lactobacillus rhamnosus GG]	89862.2	4232.86	82674.6	62582.7	137764	125081	29955	902704	146248	3614.54	31826.6	65893.8	136082	69911.9	134261	77156.3	81534.1	146592	123852	126046	37913.9	34444.1	151017	94911	85217.3	100151	23070	768948	191251	42315.5	32545.9	79091.9	157630	69911.9	152993	109160
CAR87760.1				15	14	932.38	0.379271	0.285026	1.49304	0.174266	PA11	WT	Conserved extracellular matrix binding protein [Lactobacillus rhamnosus GG]	7.27343e+06	146032	2.03407e+06	7.6857e+06	1.57824e+06	2.34754e+06	717371	1.28696e+06	920960	235737	1.91491e+07	6.20204e+06	1.80142e+06	2.36124e+06	844717	1.48698e+06	1.18251e+06	1.1123e+06	1.51632e+06	513882	3.06874e+06	1.18831e+06	3.71552e+06	1.16559e+07	976262	1.87965e+06	552487	1.09626e+06	1.20436e+06	2.75978e+06	1.95818e+07	7.44427e+06	2.08667e+06	2.36124e+06	962570	2.10377e+06
CAR86988.1	LGG_01093	LGG_RS05230		2	2	91.46	0.602754	0.376298	1.44473	0.0855859	WT	PA11	Putative protein without homology [Lactobacillus rhamnosus GG]	23534.4	1141.66	46634.2	2912.57	16308.7	128051	212034	27096.6	59926.1	1977.67	51058.8	26354.1	10891.4	70160.6	30715.8	80651.6	14816.5	17554.7	54232.4	3226.94	9929.41	9290.04	85184.1	4417.12	10088.2	102529	163299	23081.6	78366.4	23152.6	52212.6	31632.7	12616.1	70160.6	35001.2	114105
CAR88161.1	LGG_02266	LGG_RS10860		1	1	15.68	0.776938	0.401974	1.40375	0.0580601	WT	PA11	DNA polymerase III gamma and tau subunits [Lactobacillus rhamnosus GG]	35009.3	66.7454	30554.4	28888.4	9403.64	283713	24129.3	385713	51293.4	170932	11062.8	42698.8	29887.1	24161.6	13463	16480.2	377008	126997	61104.5	23548.3	14770.8	543.128	55812	43811.3	5816.87	227167	18583.3	328561	67077.3	2.0011e+06	11312.9	51251.1	34619.8	24161.6	15341.4	23316.1
CAR88419.1	LGG_02524	LGG_RS12080		18	18	1220.49	0.238308	0.2705	1.39134	0.833716	WT	PA11	ErfK/YbiS/YcfS/YnhG family protein [Lactobacillus rhamnosus GG]	3.79814e+06	220552	2.04471e+06	2.77136e+06	9.07807e+06	9.38396e+06	9.10524e+06	5.63185e+07	4.95278e+06	434142	5.90098e+06	2.79647e+06	6.2826e+06	2.45348e+06	5.96451e+06	1.1286e+07	8.08502e+06	1.82467e+07	8.33381e+06	1.16316e+06	1.60248e+06	1.7947e+06	3.73496e+06	4.20296e+06	5.61548e+06	7.51365e+06	7.01244e+06	4.79737e+07	6.47683e+06	5.0825e+06	6.03434e+06	3.35658e+06	7.27746e+06	2.45348e+06	6.79667e+06	1.59674e+07
CAR86482.1	LGG_00587	LGG_RS02780		8	8	387.62	0.21619	0.2705	1.38423	0.365221	WT	PA11	Conserved protein [Lactobacillus rhamnosus GG]	554854	4411.98	120668	64146.4	767245	4.86586e+06	1.81885e+06	866929	84525.7	29638.6	735292	404161	493725	648496	614817	347813	2.52592e+06	482188	242252	135103	234099	35901.7	220418	97282.4	474600	3.89605e+06	1.4008e+06	738475	110536	346979	751908	485111	571908	648496	700595	492083
CAR86809.1	LGG_00914	LGG_RS04370		1	1	28.57	0.77173	0.401974	1.3693	0.0555964	PA11	WT	Conserved protein [Lactobacillus rhamnosus GG]	126441	18.9272	114173	7353.81	45308.5	139084	712586	23490.5	228586	4021.24	12725.2	1.26898e+06	16314.5	24003.9	9354.94	15173.7	63822.3	417210	86111.1	4785.59	53347	154.017	208553	11152.6	28026.8	111364	548802	20009.9	298926	47076.7	13012.8	1.52315e+06	18897.9	24003.9	10660.1	21467.6
CAR86831.1	LGG_00936	LGG_RS04480		1	1	32.27	0.331423	0.285026	1.32926	0.369093	WT	PA11	Enolase [Lactobacillus rhamnosus GG]	4060.11	0	17790	34654.1	4530.26	4466.8	1730.13	92173.2	2919.71	61197.6	1797.54	914.49	15662.6	6124.22	12333.9	58653.7	13290.9	35291.2	4777.4	19309.7	1713.01	0	32496.1	52555.3	2802.31	3576.52	1332.47	78515.7	3818.16	716441	1838.16	1097.66	18142.8	6124.22	14054.7	82982.8
CAR86329.1	LGG_00434	LGG_RS02095	nagZ	9	9	463.47	0.254784	0.276124	1.32246	0.253231	WT	PA11	Beta-N-acetylhexosaminidase (GH3) [Lactobacillus rhamnosus GG]	369431	2348.1	201879	190820	670517	4.55548e+06	768964	1.8044e+06	417128	14919.2	454668	480277	1.13068e+06	1.22197e+06	304020	1.38022e+06	711653	622931	187749	308241	155867	19107.2	368762	289392	414766	3.64753e+06	592222	1.53704e+06	545486	174659	464943	576473	1.30972e+06	1.22197e+06	346436	1.95272e+06
CAR88663.1	LGG_02768	LGG_RS13240		2	2	95.16	0.307705	0.285026	1.31979	0.181955	PA11	WT	ABC transporter, glycerol-3-phosphate-binding protein [Lactobacillus rhamnosus GG]	1094.44	0	0	0	0	0	1684.03	87345.7	2625.6	451.606	13088.5	0	764.612	3228.75	1196.06	1486.27	12607.4	90634.9	0	0	461.758	0	0	0	0	0	1296.96	74403.5	3433.55	5286.95	13384.3	0	885.69	3228.75	1362.93	2102.77
CAR86689.1	LGG_00794	LGG_RS03745		6	6	244.45	0.957151	0.448162	1.31393	0.0513129	WT	PA11	Membrane carboxypeptidase, penicillin-binding protein 1B [Lactobacillus rhamnosus GG]	23587.1	5637.52	70641.7	493282	153695	48968.2	7567.01	87274.3	103224	9666.63	24084.9	15098.3	98455	203370	55152.3	26539	7386.47	26738.9	272719	34229.8	9951.65	45874.2	129037	748096	95072	39208.3	5827.78	74342.6	134988	113167	24629.2	18122.4	114046	203370	62847	37547.2
CAR88694.1	LGG_02799	LGG_RS13395		4	4	265.55	0.463952	0.315975	1.18889	0.16784	WT	PA11	Putative protein without homology [Lactobacillus rhamnosus GG]	229208	45590	5.25562e+06	127620	174747	418476	84030.8	1.56029e+06	4.46604e+06	104717	199089	357772	411312	441299	409039	143339	935922	3.82111e+06	3.65477e+06	112076	96705.6	370980	9.60017e+06	193545	108094	335069	64716.8	1.3291e+06	5.84031e+06	1.22593e+06	203588	429431	476445	441299	466107	202795
CAR87486.1				8	8	448.57	0.23288	0.2705	1.17919	0.520899	PA11	WT	Conserved membrane protein [Lactobacillus rhamnosus GG]	1.33083e+06	1533.81	515493	503142	591737	115853	48128.8	20465.6	38892.2	5072.94	536517	166651	246573	2.07536e+06	398845	125621	87591.7	18025.5	59093.6	25118.5	561493	12481	941624	763049	366035	92762.8	37066.6	17433.1	50860	59389	548642	200030	285619	2.07536e+06	454491	177728
CAR88701.1	LGG_02806	LGG_RS13430		13	12	1002.88	0.629578	0.382082	1.17727	0.361912	WT	PA11	Serine protease [Lactobacillus rhamnosus GG]	3.86485e+06	405855	1.21022e+06	1.5459e+06	1.39394e+06	1.10102e+06	1.78928e+06	1.71773e+07	4.38588e+07	872316	2.09826e+06	617288	1.33907e+06	1.21007e+06	706183	715329	1.23302e+06	1.83188e+07	3.31739e+07	2.78225e+06	1.63063e+06	3.30257e+06	2.21064e+06	2.34446e+06	862258	881573	1.37803e+06	1.46321e+07	5.73549e+07	1.02122e+07	2.14567e+06	740926	1.55112e+06	1.21007e+06	804708	1.01204e+06
CAR86219.1	LGG_00324	LGG_RS01550		9	9	891.75	0.180159	0.259552	1.13137	0.71372	WT	PA11	Cell wall-associated glycoside hydrolase (NLP /P60 protein) [Lactobacillus rhamnosus GG]	5.46175e+07	3.84982e+06	4.75061e+07	1.70125e+08	2.07523e+09	1.25116e+08	1.6197e+07	1.30507e+07	1.27467e+07	3.04011e+06	6.28696e+07	1.21575e+08	1.40802e+08	4.22565e+08	1.36168e+09	5.52757e+07	8.97649e+06	1.20213e+07	1.77109e+07	2.52138e+07	2.30437e+07	3.13272e+07	8.67768e+07	2.58006e+08	1.28369e+09	1.00179e+08	1.24742e+07	1.11169e+07	1.66691e+07	3.55906e+07	6.42904e+07	1.45926e+08	1.63098e+08	4.22565e+08	1.55166e+09	7.82036e+07
CAR86188.1	LGG_00293	LGG_RS01420		8	8	688.64	0.006033	0.112992	1.10006	1	PA11	WT	Putative protein without homology [Lactobacillus rhamnosus GG]	4.40683e+06	637839	1.83919e+06	2.14987e+06	1.36123e+06	1.95077e+06	658033	3.64356e+06	1.22072e+08	1.53514e+06	7.28831e+06	3.28747e+06	1.97959e+06	4.26184e+06	3.26902e+06	1.77682e+06	3.07376e+06	7.01971e+06	1.16715e+08	5.61715e+06	1.85929e+06	5.19029e+06	3.35956e+06	3.26043e+06	842022	1.56196e+06	506788	3.10368e+06	1.59636e+08	1.79719e+07	7.45302e+06	3.94593e+06	2.29307e+06	4.26184e+06	3.7251e+06	2.51383e+06
CAR88416.1	LGG_02521	LGG_RS12065		1	1	16.04	0.494537	0.324988	1.09938	0.13742	WT	PA11	Transcription-repair coupling factor [Lactobacillus rhamnosus GG]	11.5265	5497.97	4547.2	2032.95	11.8308	213.779	33.4018	166.434	484.986	2953.15	312.365	2909.25	59.9018	116.644	6.74082e-05	67.8936	91.9526	8861.37	74.1834	2017.51	4.86317	44738.6	8306.13	3083.1	7.31823	171.171	25.7246	141.773	634.224	34572.6	319.424	3491.96	69.3874	116.644	7.68128e-05	96.0553
CAR87715.1	LGG_01820	LGG_RS08755		1	1	59.02	0.0393963	0.181817	1.07877	0.720589	PA11	WT	Phosphoenolpyruvate-protein phosphotransferase [Lactobacillus rhamnosus GG]	0	0	0	0	80095.5	0	0	5208.45	0	0	0	0	10085.5	0	3437.49	9745.22	87.1642	3580.7	2156.89	62930.7	0	0	0	0	49545.2	0	0	4436.71	0	0	0	0	11682.6	0	3917.08	13787.5
CAR87384.1	LGG_01489	LGG_RS07125		1	1	13.11	0.0741771	0.181817	1.02108	0.491498	PA11	WT	Endonuclease III [Lactobacillus rhamnosus GG]	276.393	315.849	2839.63	18485.8	56.7968	626.121	1119.37	786.241	378.433	69.2173	3788.86	668.839	6240.47	4055.21	2780.83	1727.92	947.642	665.719	526.756	4077.6	116.613	2570.16	5187	28035	35.1332	501.329	862.09	669.742	494.884	810.328	3874.48	802.803	7228.67	4055.21	3168.8	2444.65
[truncated: 24 more columns]
